# Supplementary material for: Investigation into Antioxidant Mechanism of Lycium barbarum Extract in Carbendazim-Induced PC12 Cell Injury Model through Transcriptomics and Metabolomics Analyses
Source: Foods. 2024 Jul 28;13(15):2384. doi: 10.3390/foods13152384 (PMC11311554; doi:10.3390/foods13152384)
Supplement: Supplementary file 1 [file foods-13-02384-s001.zip]

Archive with 1 entries (1 files):
- foods-3051366-supplementary.pdf
